# Supplementary material for: Do Large Carnivores and Mesocarnivores Have Redundant Impacts on Intertidal Prey?
Source: PLoS One. 2017 Jan 13;12(1):e0170255. doi: 10.1371/journal.pone.0170255 (PMC5235380; doi:10.1371/journal.pone.0170255)
Supplement: S1 Dataset — This file includes all data required to perform the statistical analyses presented in this paper. (XLSX) [file pone.0170255.s001.xlsx]

## Sheet: NOTES
Carnivore Data_Camera Trap	Number of carnivores (by species and "type", i.e., large or mesocarnivore) recorded on camera traps across the entire sampling period at each site. Carnivore numbers are presented as total individuals recorded, and individuals per camera day
Carnivore Data_Scat Transect	Number of carnivore scats (by species and total mesocarnivore) encountered on each 500 m transect section walked at each site
Observer	The observer who walked the transect section, either the first authro (JPS) or a field assistant (LG)
Sampling occasion	Whether a given transect was walked on the first (1) or second (2) sampling occasion at each site
Bear_PA	Whether bear scat was present (P) or not detected (A) at a given site on any transect section
Clayoquot Prey Availability	Total number of intertidal prey counted in all quadrats (from both high and mid intertidal zones) or crab traps sampled at a site
Shore Crabs - Total	Total medium and large shore crabs sampled in quadrats in both the high (n = 10) and mid (n = 10) intertidal zones
Prickleback Fish - Total	Total prickleback fish sampled in quadrats in both the high (n = 10) and mid (n = 10) intertidal zones
Red Rock Crabs - Total	Total red rock crabs sampled in crab traps (n = 10)
Clayoquot-Gulf Islands Prey	Intertidal prey abundances from both Clayoquot and the Gulf Islands. For comparison with Suraci et al. 2014, quadrat data are expressed as individuals per m2, and red rock crab data are expressed as the total number of crabs caught in all crab traps over 24 hours
Location	Clayoquot or the Gulf Islands
Carnivore Abundance	Overall abundance of all carnivores (mesocarnivores and large carnivores), categorized as either "Low" or "High" (see Methods for explanation of how categories were determined
Large Carnivore Status	Whether large carnivores are "Extant" (Clayoquot) or "Extinct" (Gulf Islands)

## Sheet: Carnivore Data_Camera Trap
Site	Camera Days	Bear Total	Wolf Total	Cougar Total	Raccoon Total	Mink Total	Large Carnivore Total	Mesocarnivore Total	Bears per day	Wolves per day	Cougars per day	Raccoons per day	Mink per day	Large Carnivores per day	Mesocarnivores per day
BearBay	75	71	0	1	0	2	72	2	0.947	0	0.013	0	0.027	0.96	0.027
FundyCreek	74	3	0	1	13	18	4	31	0.041	0	0.014	0.176	0.243	0.054	0.419
GriceBay	75	0	23	0	1	5	23	6	0	0.307	0	0.013	0.067	0.307	0.08
GunnerInlet	71	28	0	0	1	0	28	1	0.394	0	0	0.014	0	0.394	0.014
IndianBay	74	25	1	0	11	1	26	12	0.338	0.014	0	0.149	0.014	0.351	0.162
NorthFortune	74	42	0	1	0	2	43	2	0.568	0	0.014	0	0.027	0.581	0.027
OrcaBay	74	101	0	0	0	2	101	2	1.365	0	0	0	0.027	1.365	0.027
SEMeares	72	0	0	0	6	19	0	25	0	0	0	0.083	0.264	0	0.347
TofinoInlet	72	5	0	0	8	1	5	9	0.069	0	0	0.111	0.014	0.069	0.125
TranquilCreek	72	24	0	0	2	2	24	4	0.333	0	0	0.028	0.028	0.333	0.056

## Sheet: Carnivore Data_Scat Transect
Site	Observer	Sampling Occasion	Raccoon	Mink	Total Mesocarnivore	Bear	Bear_PA
BearBay	JPS	1	0	7	7	9	P
BearBay	JPS	2	0	8	8	13	P
BearBay	LG	1	0	1	1	1	P
BearBay	LG	2	0	4	4	33	P
FundyCreek	JPS	1	14	15	29	0	A
FundyCreek	JPS	2	5	8	13	0	A
FundyCreek	LG	1	2	26	28	0	A
FundyCreek	LG	2	4	4	8	0	A
GriceBay	JPS	1	1	4	5	0	A
GriceBay	JPS	2	0	5	5	0	A
GriceBay	LG	1	0	6	6	0	A
GriceBay	LG	2	0	4	4	0	A
GunnerInlet	JPS	1	0	2	2	4	P
GunnerInlet	JPS	2	0	1	1	3	P
GunnerInlet	LG	1	0	5	5	6	P
GunnerInlet	LG	2	0	0	0	12	P
IndianBay	JPS	1	1	6	7	3	P
IndianBay	JPS	2	0	1	1	3	P
IndianBay	LG	1	1	7	8	8	P
IndianBay	LG	2	0	3	3	3	P
NorthFortune	JPS	1	0	5	5	7	P
NorthFortune	JPS	2	0	1	1	26	P
NorthFortune	LG	1	0	2	2	11	P
NorthFortune	LG	2	0	0	0	9	P
OrcaBay	JPS	1	0	3	3	13	P
OrcaBay	JPS	2	0	1	1	8	P
OrcaBay	LG	1	0	7	7	5	P
OrcaBay	LG	2	0	1	1	14	P
SEMeares	JPS	1	8	22	30	0	A
SEMeares	JPS	2	10	12	22	0	A
SEMeares	LG	1	3	18	21	0	A
SEMeares	LG	2	1	13	14	0	A
TofinoInlet	JPS	1	2	5	7	2	P
TofinoInlet	JPS	2	1	1	2	1	P
TofinoInlet	LG	1	0	1	1	1	P
TranquilCreek	JPS	1	1	2	3	2	P
TranquilCreek	JPS	2	0	1	1	6	P
TranquilCreek	LG	1	0	1	1	4	P
TranquilCreek	LG	2	0	0	0	1	P

## Sheet: Clayoquot Prey Availability
Site	Shore Crabs - Total	Prickleback Fish - Total	Red Rock Crabs - Total
BearBay	44	0	38
FundyCreek	44	9	39
GriceBay	49	4	33
GunnerInlet	5	3	21
IndianBay	19	2	38
NorthFortune	26	0	60
OrcaBay	22	6	93
SEMeares	59	3	57
TofinoInlet	8	6	8
TranquilCreek	7	17	7

## Sheet: Clayoquot-Gulf Islands Prey
site	Location	Carnivore Abundance	Large Carnivore Status	Medium shore crabs	Large shore crabs	Prickleback fish	Red rock crabs
BearBay	Clayoquot	High	Extant	14.4	0	0	38
FundyCreek	Clayoquot	High	Extant	48	4.8	14.4	39
GriceBay	Clayoquot	High	Extant	43.2	8	6.4	33
GunnerInlet	Clayoquot	High	Extant	6.4	0	4.8	21
IndianBay	Clayoquot	High	Extant	6.4	0	3.2	38
NorthFortune	Clayoquot	High	Extant	19.2	0	0	60
OrcaBay	Clayoquot	High	Extant	27.2	0	9.6	93
SEMeares	Clayoquot	High	Extant	43.2	3.2	4.8	57
TofinoInlet	Clayoquot	High	Extant	4.8	0	9.6	8
TranquilCove	Clayoquot	High	Extant	0	0	25.6	7
Domville	Gulf Islands	Low	Extinct	36.8	2.4	16.4	127
Moresby	Gulf Islands	Low	Extinct	113.6	9.2	19.6	99
Prevost	Gulf Islands	Low	Extinct	161.2	29.2	18.4	116
Rum_Gooch	Gulf Islands	Low	Extinct	36.4	6.4	3.6	61
Russell	Gulf Islands	Low	Extinct	134	17.2	8.4	116
Sidney	Gulf Islands	Low	Extinct	26	4	0.8	95
Coal	Gulf Islands	High	Extinct	17.6	2	1.2	48
Darcy	Gulf Islands	High	Extinct	28	1.2	6	80
James	Gulf Islands	High	Extinct	12	0.8	0	85
Mowgli	Gulf Islands	High	Extinct	5.2	0	1.6	108
Portland	Gulf Islands	High	Extinct	4.8	0.4	0	54
Wallace	Gulf Islands	High	Extinct	2.4	0.8	0.4	34
